# Supplementary material for: Camera Assisted Roadside Monitoring for Invasive Alien Plant Species Using Deep Learning
Source: Sensors (Basel). 2021 Sep 13;21(18):6126. doi: 10.3390/s21186126 (PMC8473160; doi:10.3390/s21186126)
Supplement: Supplementary file 1 [file sensors-21-06126-s001.zip › template.tex]

%  LaTeX support: latex@mdpi.com 
%  For support, please attach all files needed for compiling as well as the log file, and specify your operating system, LaTeX version, and LaTeX editor.

%=================================================================
\documentclass[sensors,supfile,accept,moreauthors,pdftex]{Definitions/mdpi} 

% For posting an early version of this manuscript as a preprint, you may use "preprints" as the journal and change "submit" to "accept". The document class line would be, e.g., \documentclass[preprints,article,accept,moreauthors,pdftex]{mdpi}. This is especially recommended for submission to arXiv, where line numbers should be removed before posting. For preprints.org, the editorial staff will make this change immediately prior to posting.

%--------------------
% Class Options:
%--------------------
%----------
% journal
%----------
% Choose between the following MDPI journals: sensors

%---------
% article
%---------
% The default type of manuscript is "article", but can be replaced by: 
% % supfile = supplementary materials

%----------
% submit
%----------
% The class option "submit" will be changed to "accept" by the Editorial Office when the paper is accepted. This will only make changes to the frontpage (e.g., the logo of the journal will get visible), the headings, and the copyright information. Also, line numbering will be removed. Journal info and pagination for accepted papers will also be assigned by the Editorial Office.

%------------------
% moreauthors
%------------------
% If there is only one author the class option oneauthor should be used. Otherwise use the class option moreauthors.

%---------
% pdftex
%---------
% The option pdftex is for use with pdfLaTeX. If eps figures are used, remove the option pdftex and use LaTeX and dvi2pdf.

%=================================================================
% MDPI internal commands
\firstpage{1} 
\makeatletter 
\setcounter{page}{\@firstpage} 
\makeatother
\pubvolume{1}
\issuenum{1}
\articlenumber{0}
\pubyear{2021}
\copyrightyear{2020}
%\externaleditor{Academic Editor: Firstname Lastname} % For journal Automation, please change Academic Editor to "Communicated by"
\datereceived{} 
\dateaccepted{} 
\datepublished{} 
\hreflink{https://doi.org/} % If needed use \linebreak
%------------------------------------------------------------------
% The following line should be uncommented if the LaTeX file is uploaded to arXiv.org
%\pdfoutput=1

%=================================================================
% Add packages and commands here. The following packages are loaded in our class file: fontenc, inputenc, calc, indentfirst, fancyhdr, graphicx, epstopdf, lastpage, ifthen, lineno, float, amsmath, setspace, enumitem, mathpazo, booktabs, titlesec, etoolbox, tabto, xcolor, soul, multirow, microtype, tikz, totcount, changepage, paracol, attrib, upgreek, cleveref, amsthm, hyphenat, natbib, hyperref, footmisc, url, geometry, newfloat, caption

\usepackage{graphicx}
\usepackage{subfig}
\usepackage{float}
\usepackage{placeins}
\usepackage[export]{adjustbox}% 'export' allows adjustbox keys in \includegraphics
\usepackage{multirow}
%\usepackage{titletoc}
%\dottedcontents{section}[5.5em]{}{3.2em}{1pc}

%=================================================================
%% Please use the following mathematics environments: Theorem, Lemma, Corollary, Proposition, Characterization, Property, Problem, Example, ExamplesandDefinitions, Hypothesis, Remark, Definition, Notation, Assumption
%% For proofs, please use the proof environment (the amsthm package is loaded by the MDPI class).

%=================================================================

% Define macros for species
\newcommand{\bjoerneklo}{\textit{Heracleum}}
\newcommand{\gyvel}{\textit{Cytisus scoparius}}
\newcommand{\gyldenris}{\textit{Solidago}}
\newcommand{\hyben}{\textit{Rosa rugosa}}
\newcommand{\lupin}{\textit{Lupinus polyphyllus}}
\newcommand{\pastinak}{\textit{Pastinaca sativa}}
\newcommand{\pileurt}{\textit{Reynoutria}}

% Full title of the paper (Capitalized)
\newcommand{\MainArticleTitle}{Camera assisted roadside monitoring for invasive alien plant species using deep learning}
\Title{\MainArticleTitle}

% MDPI internal command: Title for citation in the left column
\TitleCitation{\MainArticleTitle}

% Author Orchid ID: enter ID or remove command
\newcommand{\orcidauthorA}{0000-0002-6510-1609} % Add \orcidA{} behind the author's name
\newcommand{\orcidauthorB}{0000-0001-8773-635X} % Add \orcidB{} behind the author's name
\newcommand{\orcidauthorC}{0000-0001-5387-3284} % Add \orcidC{} behind the author's name
\newcommand{\orcidauthorD}{0000-0001-6742-9504} % Add \orcidD{} behind the author's name

% Authors, for the paper (add full first names)
\Author{Mads Dyrmann $^{1,\dagger,}$*\orcidA{}, Anders Krogh Mortensen $^{2,\dagger}$\orcidB{}, Lars Linneberg $^{3}$, Toke Thomas H{\o}ye $^{4}$\orcidC{}, and Kim Bjerge $^{1,\dagger}$\orcidD{}}

% MDPI internal command: Authors, for metadata in PDF
\AuthorNames{Mads Dyrmann, Anders Krogh Mortensen, Lars Linneberg, Toke Thomas H{\o}ye, and Kim Bjerge}

% MDPI internal command: Authors, for citation in the left column
\AuthorCitation{Dyrmann, M.; Mortensen, A. K.; Linneberg, L.; H{\o}ye, T. T.; Bjerge, K.}
% If this is a Chicago style journal: Lastname, Firstname, Firstname Lastname, and Firstname Lastname.

% Affiliations / Addresses (Add [1] after \address if there is only one affiliation.)
\address{%
$^{1}$ \quad Department of Electrical and Computer Engineering, Aarhus University, Finlandsgade 22, 8200 Aarhus N, Denmark\\
$^{2}$ \quad Department of Agroecology, Aarhus University, Denmark\\
$^{3}$ \quad Danish Road Directorate, Thomas Helsteds Vej 11, 8660 Skanderborg, Denmark\\
$^{4}$ \quad Department of Bioscience and Arctic Research Centre, Aarhus University, Gren{\aa}vej 14, 8440 R{\o}nde, Denmark
}

% Contact information of the corresponding author
\corres{Correspondence: madsdyrmann@ece.au.dk}

% Current address and/or shared authorship
%\firstnote{Current address: Affiliation 3} 
\firstnote{These authors contributed equally to this work.}

% The commands \thirdnote{} till \eighthnote{} are available for further notes

%\simplesumm{} % Simple summary

%\conference{} % An extended version of a conference paper

% Abstract (Do not insert blank lines, i.e. \\) 
\abstract{ }

% Keywords
\keyword{ } 


% Add/force space between section number and section title in table of content
\renewcommand{\numberline}[1]{#1~}

\begin{document}
%%%%%%%%%%%%%%%%%%%%%%%%%%%%%%%%%%%%%%%%%%

\tableofcontents

\section{Introduction}
This document contains supplementary material to the journal article "\MainArticleTitle". As such, the content of this document should only be viewed in context of the main article.

\newpage

\input{image_examples}

\input{image_sizes}

\input{image_map}

% For at tilføje nye afsnit, opret en ny .tex-fil, hvor du tilføjer din tekst og billeder (som du ville gøre her). Inkluder derefter afsnittet med \input{navn_på_tex_fil}. Se image_sizes.tex som eksempel.


%%%%%%%%%%%%%%%%%%%%%%%%%%%%%%%%%%%%%%%%%%
\vspace{6pt} 

%%%%%%%%%%%%%%%%%%%%%%%%%%%%%%%%%%%%%%%%%%

%%%%%%%%%%%%%%%%%%%%%%%%%%%%%%%%%%%%%%%%%%
\end{paracol} % Must be included to avoid compiler error...


%\reftitle{References}

% Please provide either the correct journal abbreviation (e.g. according to the “List of Title Word Abbreviations” http://www.issn.org/services/online-services/access-to-the-ltwa/) or the full name of the journal.
% Citations and References in Supplementary files are permitted provided that they also appear in the reference list here. 

\end{document}
