# Supplementary material for: Camera Assisted Roadside Monitoring for Invasive Alien Plant Species Using Deep Learning
Source: Sensors (Basel). 2021 Sep 13;21(18):6126. doi: 10.3390/s21186126 (PMC8473160; doi:10.3390/s21186126)
Supplement: Supplementary file 1 [file sensors-21-06126-s001.zip › image_examples.tex]

\section{Image examples from training set}
\label{appendix.image_examples}

This section contains examples of annotations for all six IAPS in the Training set.
For each species, the examples spans approximately the variation in size and number of the annotations per image.
In addition to the examples, a heat map showing what parts of the images the annotated polygons covers.
Figure \ref{fig:appendix:class.gyvel} shows examples of \gyvel{}.
Figure \ref{fig:appendix:class.lupin} shows examples of \lupin{}.
Figure \ref{fig:appendix:class.pastinak} shows examples of \pastinak{}.
Figure \ref{fig:appendix:class.pileurt} shows examples of \pileurt{}.
Figure \ref{fig:appendix:class.hyben} shows examples of \hyben{}.
Figure \ref{fig:appendix:class.gyldenris} shows examples of \gyldenris{}.

\begin{figure*}[p]
    \centering
    \subfloat[][]{\includegraphics[width=0.45\textwidth]{images/class_examples/heatmap_Gyvel.png}\label{fig:appendix:class.gyvel.heatmap}} \hfill
    \subfloat[][]{\includegraphics[width=0.45\textwidth]{images/class_examples/Gyvel_78_0.03147259034536807_GT_2020-09-15T11_32_29.000Z_CT_1597346540.3646157_11.583542667_55.8118445.jpg}\label{fig:appendix:class.gyvel.1}}
    \\
    \subfloat[][]{\includegraphics[width=0.45\textwidth]{images/class_examples/Gyvel_273_0.08826127049353832_GT_2020-08-24T08_39_21.000Z_CT_1597332799.5786881_9.569261_55.690328.jpg}\label{fig:appendix:class.gyvel.2}}
    \hfill
    \subfloat[][]{\includegraphics[width=0.45\textwidth]{images/class_examples/Gyvel_351_0.12371339751782945_GT_2020-08-17T09_13_56.000Z_CT_1597331304.2622468_9.881673833_56.031195.jpg}\label{fig:appendix:class.gyvel.3}}
    \\
    \subfloat[][]{\includegraphics[width=0.45\textwidth]{images/class_examples/Gyvel_663_0.4220091852317638_GT_2020-08-24T09_09_14.000Z_CT_1597334591.7296653_9.395780167_55.975669833.jpg}\label{fig:appendix:class.gyvel.4}}
    \hfill
    \subfloat[][]{\includegraphics[width=0.45\textwidth]{images/class_examples/Gyvel_741_0.5404509437352878_GT_2020-08-24T09_04_34.000Z_CT_1597334311.825591_9.397231333_55.9532905.jpg}\label{fig:appendix:class.gyvel.5}}
    \caption{Heatmap \protect\subref{fig:appendix:class.gyvel.heatmap} and examples \protect\subref{fig:appendix:class.gyvel.1}-\protect\subref{fig:appendix:class.gyvel.5} of \gyvel{} annotations from the training set. The heatmap indicates (yellow), where \gyvel{} was most frequently annotated in the images.}
    \label{fig:appendix:class.gyvel}
\end{figure*}

\begin{figure*}[p]
    \centering
    \subfloat[][]{\includegraphics[width=0.45\textwidth]{images/class_examples/heatmap_Lupiner.png}\label{fig:appendix:class.lupin.heatmap}} \hfill
    \subfloat[][]{\includegraphics[width=0.45\textwidth]{images/class_examples/Lupiner_43_0.008228204082303717_GT_2020-08-24T08_28_16.000Z_CT_1597332134.4845726_9.648704_55.544591833.jpg}\label{fig:appendix:class.lupin.1}}
    \\
    \subfloat[][]{\includegraphics[width=0.45\textwidth]{images/class_examples/Lupiner_64_0.011406131441639537_GT_2020-08-24T07_56_11.000Z_CT_1597330209.1968472_9.766030167_55.866987833.jpg}\label{fig:appendix:class.lupin.2}}
    \hfill
    \subfloat[][]{\includegraphics[width=0.45\textwidth]{images/class_examples/Lupiner_213_0.06568009641873365_GT_2020-08-24T08_59_33.000Z_CT_1597334011.0276637_9.443255167_55.9018075.jpg}\label{fig:appendix:class.lupin.3}}
    \\
    \subfloat[][]{\includegraphics[width=0.45\textwidth]{images/class_examples/Lupiner_341_0.13215306473829433_GT_2020-08-24T08_28_08.000Z_CT_1597332125.9458985_9.648268833_55.545186.jpg}\label{fig:appendix:class.lupin.4}}
    \hfill
    \subfloat[][]{\includegraphics[width=0.45\textwidth]{images/class_examples/Lupiner_383_0.198797123907057_GT_2020-09-15T10_54_30.000Z_CT_1597344262.006176_12.348209667_55.690524667.jpg}\label{fig:appendix:class.lupin.5}}
    \caption{Heatmap \protect\subref{fig:appendix:class.lupin.heatmap} and examples \protect\subref{fig:appendix:class.lupin.1}-\protect\subref{fig:appendix:class.lupin.5} of \lupin{} annotations from the training set. The heatmap indicates (yellow), where \lupin{} was most frequently annotated in the images.}
    \label{fig:appendix:class.lupin}
\end{figure*}

\begin{figure*}[p]
    \centering
    \subfloat[][]{\includegraphics[width=0.45\textwidth]{images/class_examples/heatmap_Pastinak.png}\label{fig:appendix:class.pastinak.heatmap}} \hfill
    \subfloat[][]{\includegraphics[width=0.45\textwidth]{images/class_examples/Pastinak_33_0.005216244529577565_GT_2020-08-24T07_57_00.000Z_CT_1597330258.7394414_9.751575333_55.857014333.jpg}\label{fig:appendix:class.pastinak.1}}
    \\
    \subfloat[][]{\includegraphics[width=0.45\textwidth]{images/class_examples/Pastinak_166_0.020097310615824454_GT_2020-09-15T10_13_40.000Z_CT_1597341812.0731525_12.319606167_55.670921833.jpg}\label{fig:appendix:class.pastinak.2}}
    \hfill
    \subfloat[][]{\includegraphics[width=0.45\textwidth]{images/class_examples/Pastinak_465_0.09806387741046914_GT_2020-08-17T08_55_58.000Z_CT_1597330226.1918879_10.115819667_56.221993833.jpg}\label{fig:appendix:class.pastinak.3}}
    \\
    \subfloat[][]{\includegraphics[width=0.45\textwidth]{images/class_examples/Pastinak_532_0.14166859297862505_GT_2020-09-15T11_10_44.000Z_CT_1597345235.5461717_11.9625155_55.633491.jpg}\label{fig:appendix:class.pastinak.4}}
    \hfill
    \subfloat[][]{\includegraphics[width=0.45\textwidth]{images/class_examples/Pastinak_632_0.27846856659480645_GT_2020-09-15T09_32_14.000Z_CT_1597339325.6265533_11.4623155_55.432969667.jpg}\label{fig:appendix:class.pastinak.5}}
    \caption{Heatmap \protect\subref{fig:appendix:class.pastinak.heatmap} and examples \protect\subref{fig:appendix:class.pastinak.1}-\protect\subref{fig:appendix:class.pastinak.5} of \pastinak{} annotations from the training set. The heatmap indicates (yellow), where \pastinak{} was most frequently annotated in the images.}
    \label{fig:appendix:class.pastinak}
\end{figure*}

\begin{figure*}[p]
    \centering
    \subfloat[][]{\includegraphics[width=0.45\textwidth]{images/class_examples/heatmap_Pileurt.png}\label{fig:appendix:class.pileurt.heatmap}} \hfill
    \subfloat[][]{\includegraphics[width=0.45\textwidth]{images/class_examples/Pileurt_77_0.09016447418120337_GT_2020-10-06T08_27_13.000Z_CT_1597332322.4913309_9.629831833_55.9834515.jpg}\label{fig:appendix:class.pileurt.1}}
    \\
    \subfloat[][]{\includegraphics[width=0.45\textwidth]{images/class_examples/Pileurt_204_0.17937357767397205_GT_2020-10-06T08_27_20.000Z_CT_1597332329.148792_9.631019167_55.98379.jpg}\label{fig:appendix:class.pileurt.2}}
    \hfill
    \subfloat[][]{\includegraphics[width=0.45\textwidth]{images/class_examples/Pileurt_281_0.27674237986796757_GT_2020-10-06T08_31_15.000Z_CT_1597332564.0042334_9.620988667_55.974478667.jpg}\label{fig:appendix:class.pileurt.3}}
    \\
    \subfloat[][]{\includegraphics[width=0.45\textwidth]{images/class_examples/Pileurt_332_0.4068635928720352_GT_2020-10-06T09_50_33.000Z_CT_1597337322.243722_9.8422205_56.0042935.jpg}\label{fig:appendix:class.pileurt.4}}
    \hfill
    \subfloat[][]{\includegraphics[width=0.45\textwidth]{images/class_examples/Pileurt_383_0.6338593705206482_GT_2020-10-06T09_50_42.000Z_CT_1597337331.4076703_9.842583167_56.004198.jpg}\label{fig:appendix:class.pileurt.5}}
    \caption{Heatmap \protect\subref{fig:appendix:class.pileurt.heatmap} and examples \protect\subref{fig:appendix:class.pileurt.1}-\protect\subref{fig:appendix:class.pileurt.5} of \pileurt{} annotations from the training set. The heatmap indicates (yellow), where \pileurt{} was most frequently annotated in the images.}
    \label{fig:appendix:class.pileurt}
\end{figure*}

\begin{figure*}[p]
    \centering
    \subfloat[][]{\includegraphics[width=0.45\textwidth]{images/class_examples/heatmap_Hyben.png}\label{fig:appendix:class.hyben.heatmap}} \hfill
    \subfloat[][]{\includegraphics[width=0.45\textwidth]{images/class_examples/Hyben_357_0.06711451137486506_GT_2020-08-24T08_28_17.000Z_CT_1597332135.207674_9.648729_55.544497833.jpg}\label{fig:appendix:class.hyben.1}}
    \\
    \subfloat[][]{\includegraphics[width=0.45\textwidth]{images/class_examples/Hyben_713_0.1461835624026877_GT_2020-08-17T08_43_36.000Z_CT_1597329484.0175161_10.027847667_56.097095667.jpg}\label{fig:appendix:class.hyben.2}}
    \hfill
    \subfloat[][]{\includegraphics[width=0.45\textwidth]{images/class_examples/Hyben_832_0.19165215964503313_GT_2020-08-24T08_02_56.000Z_CT_1597330614.6324754_9.6621085_55.7821935.jpg}\label{fig:appendix:class.hyben.3}}
    \\
    \subfloat[][]{\includegraphics[width=0.45\textwidth]{images/class_examples/Hyben_951_0.26514049538769363_GT_2020-09-15T11_17_56.000Z_CT_1597345668.2125096_11.774097_55.650803167.jpg}\label{fig:appendix:class.hyben.4}}
    \hfill
    \subfloat[][]{\includegraphics[width=0.45\textwidth]{images/class_examples/Hyben_1130_0.40114565532288216_GT_2020-09-15T11_17_52.000Z_CT_1597345664.2392948_11.775689833_55.6503065.jpg}\label{fig:appendix:class.hyben.5}}
    \caption{Heatmap \protect\subref{fig:appendix:class.hyben.heatmap} and examples \protect\subref{fig:appendix:class.hyben.1}-\protect\subref{fig:appendix:class.hyben.5} of \hyben{} annotations from the training set. The heatmap indicates (yellow), where \hyben{} was most frequently annotated in the images.}
    \label{fig:appendix:class.hyben}
\end{figure*}

\begin{figure*}[p]
    \centering
    \subfloat[][]{\includegraphics[width=0.45\textwidth]{images/class_examples/heatmap_Gyldenris.png}\label{fig:appendix:class.gyldenris.heatmap}} \hfill
    \subfloat[][]{\includegraphics[width=0.45\textwidth]{images/class_examples/Gyldenris_224_0.018799931129476588_GT_2020-09-15T10_53_46.000Z_CT_1597344217.5893047_12.360995333_55.696832.jpg}\label{fig:appendix:class.gyldenris.1}}
    \\
    \subfloat[][]{\includegraphics[width=0.45\textwidth]{images/class_examples/Gyldenris_896_0.07702631442697605_GT_2020-09-15T10_14_01.000Z_CT_1597341832.5910215_12.3243245_55.675414833.jpg}\label{fig:appendix:class.gyldenris.2}}
    \hfill
    \subfloat[][]{\includegraphics[width=0.45\textwidth]{images/class_examples/Gyldenris_1008_0.09071989727111923_GT_2020-09-15T11_39_29.000Z_CT_1597346961.1591063_11.566787_55.899289833.jpg}\label{fig:appendix:class.gyldenris.3}}
    \\
    \subfloat[][]{\includegraphics[width=0.45\textwidth]{images/class_examples/Gyldenris_1567_0.1804135225775534_GT_2020-09-15T10_19_40.000Z_CT_1597342172.0005956_12.365552167_55.703139333.jpg}\label{fig:appendix:class.gyldenris.4}}
    \hfill
    \subfloat[][]{\includegraphics[width=0.45\textwidth]{images/class_examples/Gyldenris_2127_0.31183552265761716_GT_2020-09-15T10_19_38.000Z_CT_1597342170.4056304_12.365277_55.703029333.jpg}\label{fig:appendix:class.gyldenris.5}}
    \caption{Heatmap \protect\subref{fig:appendix:class.gyldenris.heatmap} and examples \protect\subref{fig:appendix:class.gyldenris.1}-\protect\subref{fig:appendix:class.gyldenris.5} of \gyldenris{} annotations from the training set. The heatmap indicates (yellow), where \gyldenris{} was most frequently annotated in the images.}
    \label{fig:appendix:class.gyldenris}
\end{figure*}

\FloatBarrier
