# Supplementary material for: Camera Assisted Roadside Monitoring for Invasive Alien Plant Species Using Deep Learning
Source: Sensors (Basel). 2021 Sep 13;21(18):6126. doi: 10.3390/s21186126 (PMC8473160; doi:10.3390/s21186126)
Supplement: Supplementary file 1 [file sensors-21-06126-s001.zip › image_sizes.tex]

\section{Visual comparison of image sizes}
\label{appendix.image_sizes}
This section contains a visual and relative comparison between the image sizes used for image classification (Figure \ref{fig:appendix:image_sizes_classification}) and object detection (Figure \ref{fig:appendix:image_sizes_detection}).
Note that the images used for object detection the aspect ratio of the images were changed during resizing to be a square, whereas the original aspect ratio was kept for the images in image classification.

\begin{figure*}[p]
    \centering
    \subfloat[][]{\includegraphics[width=\linewidth]{images/image_size_examples/GT_2020-08-24T08_11_25.000Z_CT_1597331123.6681197_9.568677833_55.689930667__1536x2048.jpg}\label{fig:appendix:image_sizes_2048}}
    \hfill
    \subfloat[][]{\includegraphics[width=0.5\linewidth]{images/image_size_examples/GT_2020-08-24T08_11_25.000Z_CT_1597331123.6681197_9.568677833_55.689930667__0768x1024.jpg}\label{fig:appendix:image_sizes_1024}}
    \hfill
    \subfloat[][]{\includegraphics[width=0.25\linewidth]{images/image_size_examples/GT_2020-08-24T08_11_25.000Z_CT_1597331123.6681197_9.568677833_55.689930667__0384x0512.jpg}\label{fig:appendix:image_sizes_0512}}
    \hfill
    \subfloat[][]{\includegraphics[width=0.125\linewidth]{images/image_size_examples/GT_2020-08-24T08_11_25.000Z_CT_1597331123.6681197_9.568677833_55.689930667__0192x0256.jpg}\label{fig:appendix:image_sizes_0256}}
    \hfill
    \subfloat[][]{\includegraphics[width=0.0625\linewidth]{images/image_size_examples/GT_2020-08-24T08_11_25.000Z_CT_1597331123.6681197_9.568677833_55.689930667__0096x0128.jpg}\label{fig:appendix:image_sizes_0128}}
    \caption{Relative comparison of image sizes used for image classification. \protect\subref{fig:appendix:image_sizes_2048} $1538\times2048$, \protect\subref{fig:appendix:image_sizes_1024} $768\times1024$, \protect\subref{fig:appendix:image_sizes_0512} $384\times512$, \protect\subref{fig:appendix:image_sizes_0256} $196\times256$, and \protect\subref{fig:appendix:image_sizes_0128} $96\times128$.}
    \label{fig:appendix:image_sizes_classification}
\end{figure*}

\begin{figure*}[p]
    \centering
    \subfloat[][]{\includegraphics[width=0.595\linewidth]{images/image_size_examples/GT_2020-08-24T08_11_25.000Z_CT_1597331123.6681197_9.568677833_55.689930667__832x832.jpg}\label{fig:appendix:image_sizes_832}}
    \\ %\hfill
    \subfloat[][]{\includegraphics[width=0.43435\linewidth]{images/image_size_examples/GT_2020-08-24T08_11_25.000Z_CT_1597331123.6681197_9.568677833_55.689930667__608x608.jpg}\label{fig:appendix:image_sizes_608}}
    \hfill
    \subfloat[][]{\includegraphics[width=0.2975\linewidth]{images/image_size_examples/GT_2020-08-24T08_11_25.000Z_CT_1597331123.6681197_9.568677833_55.689930667__416x416.jpg}\label{fig:appendix:image_sizes_416}}
    \hfill
    \subfloat[][]{\includegraphics[width=0.2261\linewidth]{images/image_size_examples/GT_2020-08-24T08_11_25.000Z_CT_1597331123.6681197_9.568677833_55.689930667__320x320.jpg}\label{fig:appendix:image_sizes_320}}
    \caption{Relative comparison of image sizes used for object detection. \protect\subref{fig:appendix:image_sizes_832} $832\times832$, \protect\subref{fig:appendix:image_sizes_608} $608\times608$, \protect\subref{fig:appendix:image_sizes_416} $416\times416$, and \protect\subref{fig:appendix:image_sizes_320} $320\times320$.}
    \label{fig:appendix:image_sizes_detection}
\end{figure*}

\FloatBarrier
