# Supplementary material for: Camera Assisted Roadside Monitoring for Invasive Alien Plant Species Using Deep Learning
Source: Sensors (Basel). 2021 Sep 13;21(18):6126. doi: 10.3390/s21186126 (PMC8473160; doi:10.3390/s21186126)
Supplement: Supplementary file 1 [file sensors-21-06126-s001.zip › image_map.tex]

\section{Maps with location of plant detections}
\label{appendix.image_map}

This section contains a visual presentation of the invasive plants detected and located on a map of Denmark. In Figure~\ref{fig:MapDates} markers are colored based on the predicted name of plant species selected for specific dates of driving. In Figure~\ref{fig:MapPlants} markers are show for all detections of a selected plant species. In this case, the GPS position of markers are plotted for all predictions and for all driving dates where images were recorded. Each marker is highlighted with a color scale showing the probability of the confidence level the algorithm has predicted the plant species.

\begin{figure}
	\centering
	\includegraphics[width=0.9\linewidth]{images/MapDates.png}
	\caption{Location of invasive plants found and marked on map of Denmark selected by specific date of driving where images were collected. (Map provided by \textcopyright~CARTO)}
	\label{fig:MapDates}
\end{figure}


\begin{figure}
	\centering
	\includegraphics[width=0.9\linewidth]{images/MapPlants.png}
	\caption{Location of invasive plants found and marked on map selected by species of plants where a color scale is used to indicate the probability of prediction. (Map provided by \textcopyright~CARTO)} 
	\label{fig:MapPlants}
\end{figure}
